# Supplementary material for: Dose-Dependent Effects of Turmeric (Curcuma aromatica S.) Starch on Colonic Fermentation in Rats
Source: Metabolites. 2024 Oct 24;14(11):572. doi: 10.3390/metabo14110572 (PMC11596976; doi:10.3390/metabo14110572)
Supplement: Supplementary file 1 [file metabolites-14-00572-s001.zip]

Archive with 127 entries (127 files):
- ._UK0_1_FKDL230033732-1A_HVMFYDRX2_L2_1.fq.gz
- ._UK0_1_FKDL230033732-1A_HVMFYDRX2_L2_2.fq.gz
- ._UK0_2_FKDL230033732-1A_HVMFYDRX2_L2_1.fq.gz
- ._UK0_2_FKDL230033732-1A_HVMFYDRX2_L2_2.fq.gz
- ._UK0_3_FKDL230033732-1A_HVMFYDRX2_L2_1.fq.gz
- ._UK0_3_FKDL230033732-1A_HVMFYDRX2_L2_2.fq.gz
- ._UK0_4_FKDL230033732-1A_HVMFYDRX2_L2_1.fq.gz
- ._UK0_4_FKDL230033732-1A_HVMFYDRX2_L2_2.fq.gz
- ._UK0_5_FKDL230033732-1A_HVMFYDRX2_L2_1.fq.gz
- ._UK0_5_FKDL230033732-1A_HVMFYDRX2_L2_2.fq.gz
- ._UK0_6_FKDL230033732-1A_HVMFYDRX2_L2_1.fq.gz
- ._UK0_6_FKDL230033732-1A_HVMFYDRX2_L2_2.fq.gz
- ._UK0_7_FKDL230033732-1A_HVMFYDRX2_L2_1.fq.gz
- ._UK0_7_FKDL230033732-1A_HVMFYDRX2_L2_2.fq.gz
- ._UK10_1_FKDL230033732-1A_HVMFYDRX2_L2_1.fq.gz
- ._UK10_1_FKDL230033732-1A_HVMFYDRX2_L2_2.fq.gz
- ._UK10_2_FKDL230033732-1A_HVMFYDRX2_L2_1.fq.gz
- ._UK10_2_FKDL230033732-1A_HVMFYDRX2_L2_2.fq.gz
- ._UK10_3_FKDL230033732-1A_HVMFYDRX2_L2_1.fq.gz
- ._UK10_3_FKDL230033732-1A_HVMFYDRX2_L2_2.fq.gz
- ._UK10_4_FKDL230033732-1A_HVMFYDRX2_L2_1.fq.gz
- ._UK10_4_FKDL230033732-1A_HVMFYDRX2_L2_2.fq.gz
- ._UK10_5_FKDL230033732-1A_HVMFYDRX2_L2_1.fq.gz
- ._UK10_5_FKDL230033732-1A_HVMFYDRX2_L2_2.fq.gz
- ._UK10_6_FKDL230033732-1A_HVMFYDRX2_L2_1.fq.gz
- ._UK10_6_FKDL230033732-1A_HVMFYDRX2_L2_2.fq.gz
- ._UK10_7_FKDL230033732-1A_HVMFYDRX2_L2_1.fq.gz
- ._UK10_7_FKDL230033732-1A_HVMFYDRX2_L2_2.fq.gz
- ._UK20_1_FKDL230033732-1A_HVMFYDRX2_L2_1.fq.gz
- ._UK20_1_FKDL230033732-1A_HVMFYDRX2_L2_2.fq.gz
- ._UK20_2_FKDL230033732-1A_HVMFYDRX2_L2_1.fq.gz
- ._UK20_2_FKDL230033732-1A_HVMFYDRX2_L2_2.fq.gz
- ._UK20_3_FKDL230033732-1A_HVMFYDRX2_L2_1.fq.gz
- ._UK20_3_FKDL230033732-1A_HVMFYDRX2_L2_2.fq.gz
- ._UK20_4_FKDL230033732-1A_HVMFYDRX2_L2_1.fq.gz
- ._UK20_4_FKDL230033732-1A_HVMFYDRX2_L2_2.fq.gz
- ._UK20_5_FKDL230033732-1A_HVMFYDRX2_L2_1.fq.gz
- ._UK20_5_FKDL230033732-1A_HVMFYDRX2_L2_2.fq.gz
- ._UK20_6_FKDL230033732-1A_HVMFYDRX2_L2_1.fq.gz
- ._UK20_6_FKDL230033732-1A_HVMFYDRX2_L2_2.fq.gz
- ._UK20_7_FKDL230033732-1A_HVMFYDRX2_L2_1.fq.gz
- ._UK20_7_FKDL230033732-1A_HVMFYDRX2_L2_2.fq.gz
- ._UK40_1_FKDL230033732-1A_HVMFYDRX2_L2_1.fq.gz
- ._UK40_1_FKDL230033732-1A_HVMFYDRX2_L2_2.fq.gz
- ._UK40_2_FKDL230033732-1A_HVMFYDRX2_L2_1.fq.gz
- ._UK40_2_FKDL230033732-1A_HVMFYDRX2_L2_2.fq.gz
- ._UK40_3_FKDL230033732-1A_HVMFYDRX2_L2_1.fq.gz
- ._UK40_3_FKDL230033732-1A_HVMFYDRX2_L2_2.fq.gz
- ._UK40_4_FKDL230033732-1A_HVMFYDRX2_L2_1.fq.gz
- ._UK40_4_FKDL230033732-1A_HVMFYDRX2_L2_2.fq.gz
- ._UK40_5_FKDL230033732-1A_HVMFYDRX2_L2_1.fq.gz
- ._UK40_5_FKDL230033732-1A_HVMFYDRX2_L2_2.fq.gz
- ._UK40_6_FKDL230033732-1A_HVMFYDRX2_L2_1.fq.gz
- ._UK40_6_FKDL230033732-1A_HVMFYDRX2_L2_2.fq.gz
- ._UK40_7_FKDL230033732-1A_HVMFYDRX2_L2_1.fq.gz
- ._UK40_7_FKDL230033732-1A_HVMFYDRX2_L2_2.fq.gz
- ._UK5_1_FKDL230033732-1A_HVMFYDRX2_L2_1.fq.gz
- ._UK5_1_FKDL230033732-1A_HVMFYDRX2_L2_2.fq.gz
- ._UK5_2_FKDL230033732-1A_HVMFYDRX2_L2_1.fq.gz
- ._UK5_2_FKDL230033732-1A_HVMFYDRX2_L2_2.fq.gz
- ._UK5_3_FKDL230033732-1A_HVMFYDRX2_L2_1.fq.gz
- ._UK5_3_FKDL230033732-1A_HVMFYDRX2_L2_2.fq.gz
- ._UK5_4_FKDL230033732-1A_HVMFYDRX2_L2_1.fq.gz
- ._UK5_4_FKDL230033732-1A_HVMFYDRX2_L2_2.fq.gz
- ._UK5_5_FKDL230033732-1A_HVMFYDRX2_L2_1.fq.gz
- ._UK5_5_FKDL230033732-1A_HVMFYDRX2_L2_2.fq.gz
- ._UK5_6_FKDL230033732-1A_HVMFYDRX2_L2_1.fq.gz
- ._UK5_6_FKDL230033732-1A_HVMFYDRX2_L2_2.fq.gz
- ._UK5_7_FKDL230033732-1A_HVMFYDRX2_L2_1.fq.gz
- ._UK5_7_FKDL230033732-1A_HVMFYDRX2_L2_2.fq.gz
- metadata.txt
- UK0_1_FKDL230033732-1A_HVMFYDRX2_L2_1.fq.gz
- UK0_1_FKDL230033732-1A_HVMFYDRX2_L2_2.fq.gz
- UK0_2_FKDL230033732-1A_HVMFYDRX2_L2_1.fq.gz
- UK0_2_FKDL230033732-1A_HVMFYDRX2_L2_2.fq.gz
- UK0_3_FKDL230033732-1A_HVMFYDRX2_L2_1.fq.gz
- UK0_3_FKDL230033732-1A_HVMFYDRX2_L2_2.fq.gz
- UK0_4_FKDL230033732-1A_HVMFYDRX2_L2_1.fq.gz
- UK0_4_FKDL230033732-1A_HVMFYDRX2_L2_2.fq.gz
- UK0_5_FKDL230033732-1A_HVMFYDRX2_L2_1.fq.gz
- UK0_5_FKDL230033732-1A_HVMFYDRX2_L2_2.fq.gz
- UK0_6_FKDL230033732-1A_HVMFYDRX2_L2_1.fq.gz
- UK0_6_FKDL230033732-1A_HVMFYDRX2_L2_2.fq.gz
- UK0_7_FKDL230033732-1A_HVMFYDRX2_L2_1.fq.gz
- UK0_7_FKDL230033732-1A_HVMFYDRX2_L2_2.fq.gz
- UK10_1_FKDL230033732-1A_HVMFYDRX2_L2_1.fq.gz
- UK10_1_FKDL230033732-1A_HVMFYDRX2_L2_2.fq.gz
- UK10_2_FKDL230033732-1A_HVMFYDRX2_L2_1.fq.gz
- UK10_2_FKDL230033732-1A_HVMFYDRX2_L2_2.fq.gz
- UK10_3_FKDL230033732-1A_HVMFYDRX2_L2_1.fq.gz
- UK10_3_FKDL230033732-1A_HVMFYDRX2_L2_2.fq.gz
- UK10_4_FKDL230033732-1A_HVMFYDRX2_L2_1.fq.gz
- UK10_4_FKDL230033732-1A_HVMFYDRX2_L2_2.fq.gz
- UK10_5_FKDL230033732-1A_HVMFYDRX2_L2_1.fq.gz
- UK10_5_FKDL230033732-1A_HVMFYDRX2_L2_2.fq.gz
- UK10_6_FKDL230033732-1A_HVMFYDRX2_L2_1.fq.gz
- UK10_6_FKDL230033732-1A_HVMFYDRX2_L2_2.fq.gz
- UK10_7_FKDL230033732-1A_HVMFYDRX2_L2_1.fq.gz
- UK10_7_FKDL230033732-1A_HVMFYDRX2_L2_2.fq.gz
- UK20_1_FKDL230033732-1A_HVMFYDRX2_L2_1.fq.gz
- UK20_1_FKDL230033732-1A_HVMFYDRX2_L2_2.fq.gz
- UK20_2_FKDL230033732-1A_HVMFYDRX2_L2_1.fq.gz
- UK20_2_FKDL230033732-1A_HVMFYDRX2_L2_2.fq.gz
- UK20_3_FKDL230033732-1A_HVMFYDRX2_L2_1.fq.gz
- UK20_3_FKDL230033732-1A_HVMFYDRX2_L2_2.fq.gz
- UK20_4_FKDL230033732-1A_HVMFYDRX2_L2_1.fq.gz
- UK20_4_FKDL230033732-1A_HVMFYDRX2_L2_2.fq.gz
- UK20_5_FKDL230033732-1A_HVMFYDRX2_L2_1.fq.gz
- UK20_5_FKDL230033732-1A_HVMFYDRX2_L2_2.fq.gz
- UK20_6_FKDL230033732-1A_HVMFYDRX2_L2_1.fq.gz
- UK20_6_FKDL230033732-1A_HVMFYDRX2_L2_2.fq.gz
- UK20_7_FKDL230033732-1A_HVMFYDRX2_L2_1.fq.gz
- UK20_7_FKDL230033732-1A_HVMFYDRX2_L2_2.fq.gz
- UK5_1_FKDL230033732-1A_HVMFYDRX2_L2_1.fq.gz
- UK5_1_FKDL230033732-1A_HVMFYDRX2_L2_2.fq.gz
- UK5_2_FKDL230033732-1A_HVMFYDRX2_L2_1.fq.gz
- UK5_2_FKDL230033732-1A_HVMFYDRX2_L2_2.fq.gz
- UK5_3_FKDL230033732-1A_HVMFYDRX2_L2_1.fq.gz
- UK5_3_FKDL230033732-1A_HVMFYDRX2_L2_2.fq.gz
- UK5_4_FKDL230033732-1A_HVMFYDRX2_L2_1.fq.gz
- UK5_4_FKDL230033732-1A_HVMFYDRX2_L2_2.fq.gz
- UK5_5_FKDL230033732-1A_HVMFYDRX2_L2_1.fq.gz
- UK5_5_FKDL230033732-1A_HVMFYDRX2_L2_2.fq.gz
- UK5_6_FKDL230033732-1A_HVMFYDRX2_L2_1.fq.gz
- UK5_6_FKDL230033732-1A_HVMFYDRX2_L2_2.fq.gz
- UK5_7_FKDL230033732-1A_HVMFYDRX2_L2_1.fq.gz
- UK5_7_FKDL230033732-1A_HVMFYDRX2_L2_2.fq.gz
