# Supplementary material for: Dose-Dependent Effects of Turmeric (Curcuma aromatica S.) Starch on Colonic Fermentation in Rats
Source: Metabolites. 2024 Oct 24;14(11):572. doi: 10.3390/metabo14110572 (PMC11596976; doi:10.3390/metabo14110572)
Supplement: Supplementary file 1 [file metabolites-14-00572-s001.zip › metadata.txt]

#SampleID	group	ratID
UK_01	TS0	1
UK_02	TS0	2
UK_03	TS0	3
UK_04	TS0	4
UK_05	TS0	5
UK_06	TS0	6
UK_07	TS0	7
UK_08	TS5	8
UK_09	TS5	9
UK_10	TS5	10
UK_11	TS5	11
UK_12	TS5	12
UK_13	TS5	13
UK_14	TS5	14
UK_15	TS10	15
UK_16	TS10	16
UK_17	TS10	17
UK_18	TS10	18
UK_19	TS10	19
UK_20	TS10	20
UK_21	TS10	21
UK_22	TS20	22
UK_23	TS20	23
UK_24	TS20	24
UK_25	TS20	25
UK_26	TS20	26
UK_27	TS20	27
UK_28	TS20	28
